# Supplementary material for: Late Bronze Age climate change and the destruction of the Mycenaean Palace of Nestor at Pylos
Source: PLoS One. 2017 Dec 27;12(12):e0189447. doi: 10.1371/journal.pone.0189447 (PMC5744937; doi:10.1371/journal.pone.0189447)
Supplement: S1 Dataset — (TXT) [file pone.0189447.s012.txt]

Sample ID (Lab)	Distance from top of stalagmite (mm)	d13C per mil (V-PDB)	d18O per mil (V-PDB)
Si 395	0.5	-7.07841456709069	-4.07853833333333
Si 394	1	-7.74883295034879	-4.03114666666667
Si 393	1.5	-8.29051157160443	-4.13661833333333
Si 392	2	-8.71336906032007	-4.41007833333333
Si 391	2.5	-8.39070997127616	-4.52684333333333
Si 390	3	-8.50426815757078	-4.47037666666667
Si 389	3.5	-8.44435153877719	-4.15960833333333
Si 388	4	-8.65588149363972	-4.32174833333333
Si 387	4.5	-8.93704427574887	-4.3764
Si 386	5	-8.57653245794009	-4.46957
Si 385	5.5	-9.08197771850636	-4.45384
Si 384	6	-8.86842355354945	-4.39354166666667
Si 383	6.5	-9.11396023799754	-4.605695
Si 382	7	-8.88947533853098	-4.47461166666667
Si 381	7.5	-8.52977320475995	-4.60751
Si 380	8	-8.95364279852278	-4.88500333333333
Si 379	8.5	-9.23014989741485	-4.594805
Si 378	9	-8.88380755026672	-4.80131166666667
Si 377	9.5	-8.77510746819861	-4.71419166666667
Si 376	10	-8.74211284366024	-4.77166666666667
Si 375	10.5	-8.72470463684859	-4.67648
Si 374	11	-8.99594878949528	-4.85838333333333
Si 373	11.5	-8.99858026261797	-4.90718666666667
Si 372	12	-9.42508132950349	-4.95437666666667
Si 371	12.5	-8.65325002051703	-4.44456333333333
Si 370	13	-9.32063208863357	-4.85172833333333
Si 369	13.5	-8.89329181538461	-4.74979387755102
Si 368	14	-9.21244426666666	-5.13508571428571
Si 367	14.5	-9.32658629743589	-5.43612653061224
Si 366	15	-8.31934358974359	-4.93951020408163
Si 365	15.5	-7.91377509743589	-4.81424489795918
Si 364	16	-8.20297538461538	-4.9750693877551
Si 363	16.5	-8.26449874871795	-4.8950612244898
Si 362	17	-8.35658141538461	-4.66715918367347
Si 361	17.5	-8.59862728205128	-4.74332857142857
Si 360	18	-8.8431017025641	-4.95749183673469
Si 359	18.5	-8.60247249230769	-4.6750387755102
Si 358	19	-9.1519328	-4.70211224489796
Si 357	19.5	-9.26344389743589	-4.74413673469388
Si 356	20	-9.89365362051282	-5.09063673469388
Si 355	20.5	-9.90093928205128	-5.31975102040816
Si 354	21	-10.5238633435897	-5.24257142857143
Si 353	21.5	-11.0630022974359	-5.22196326530612
Si 352	22	-10.446352	-5.30318367346939
Si 351	22.5	-10.8442300717949	-5.42824693877551
Si 350	23	-10.3882690871795	-5.02638775510204
Si 349	23.5	-9.71697632820513	-4.85869387755102
Si 348	24	-9.96651023589743	-4.90455714285714
Si 347	24.5	-9.64857206153846	-4.66635102040816
Si 346	25	-9.20981333333333	-4.38935306122449
Si 345	25.5	-9.14383762051282	-4.56775510204082
Si 344	26	-10.3206743384615	-5.2355
Si 343	26.5	-9.94445087179487	-5.06982653061224
Si 342	27	-9.62388176410256	-4.95567346938775
Si 341	27.5	-9.72426198974359	-5.1037693877551
Si 340	28	-9.43566884102564	-4.70292040816326
Si 339	28.5	-8.62068664615384	-4.42026530612245
Si 338	29	-8.77692361025641	-4.7938387755102
Si 337	29	-7.79700213333333	-4.49502040816327
Si 336	29.5	-8.2116777025641	-4.51138571428571
Si 335	30	-8.48529476923077	-3.98365510204082
Si 334	30.5	-8.32602211282051	-4.06063265306122
Si 333	31	-8.46080685128205	-4.18711020408163
Si 332	31.5	-8.26672492307692	-4.16731020408163
Si 331	32	-8.23495134358974	-4.53441836734694
Si 330	32.5	-7.88827528205128	-4.39359591836735
Si 329	33	-7.49545669743589	-4.29762653061224
Si 328	33.5	-7.6766393603936	-4.4174415896488
Si 327	34	-8.09308245182451	-4.76346580406654
Si 326	34.5	-7.88010791307913	-4.64047523105361
Si 325	35	-8.24234665846658	-4.48588151571164
Si 324	35.5	-7.96566178761787	-4.35906635859519
Si 323	36	-7.66389729397294	-4.46011589648799
Si 322	36.5	-7.905794300943	-4.52070536044362
Si 321	37	-8.15578150881509	-4.58109353049908
Si 320	37.5	-7.97537002870028	-4.49634879852126
Si 319	38	-8.3905995899959	-4.539626987061
Si 318	38.5	-8.41244313243132	-4.69965563770795
Si 317	39	-9.4710459204592	-4.87458003696858
Si 316	39.5	-9.466191799918	-4.72864195933457
Si 315	40	-9.40531303813038	-4.73910924214418
Si 314	40.5	-9.20912566625666	-4.52291959334566
Si 313	41	-8.6653952810833	-4.54052737430168
Si 312	41.5	-8.88360512925728	-4.71006256983241
Si 311	42	-8.91255133360689	-4.62306424581006
Si 310	42.5	-9.61839339351662	-4.66666480446928
Si 309	43	-9.65968727944194	-4.70864301675978
Si 308	43.5	-9.86737123512516	-4.7293279329609
Si 307	44	-9.51191994255232	-4.45961284916201
Si 306	44.5	-9.19715527287649	-4.31725195530727
Si 305	45	-9.07752445629873	-4.10999720670391
Si 304	45.5	-8.49536163315552	-3.91491005586593
Si 303	46	-8.68685190808371	-4.23228156424581
Si 302	46.5	-8.8200449322938	-4.25215530726257
Si 301	47	-8.53280951990152	-4.26270055865922
Si 300	47.5	-7.34925387771851	-4.12378715083799
Si 276	47.8999999999999	-6.84158198604842	-3.74172458100559
Si 275	48.5999999999999	-6.54037952400492	-4.12987094972067
Si 274	49.2999999999999	-6.21569622486664	-3.87779888268157
Si 273	49.9999999999999	-7.30006557242511	-4.03313854748604
Si 272	50.6999999999999	-7.3593749281904	-4.20835195530727
Si 271	51.3999999999999	-7.40208576118178	-4.3853905027933
Si 270	52.1	-8.65345244152647	-4.58534469273743
Si 269	52.8	-8.99372215839147	-4.74210391061453
Si 268	53.5	-8.40528428395568	-4.37727877094972
Si 267	54.2	-7.54094657365613	-4.31258770949721
Si 266	54.9	-7.29763652031186	-4.21078547486034
Si 265	55.6	-6.83348514567091	-4.09519329608939
Si 264	56.3	-7.03489405006155	-3.99237709497207
Si 263	57	-7.79518736151005	-4.32576927374302
Si 262	57.7	-7.84376840377513	-4.20044301675978
Si 261	58.4	-8.15104349610176	-4.65652513966481
Si 260	59.1	-9.03602814936397	-4.85931843575419
Si 259	59.8	-9.12974907673369	-4.87594748603352
Si 258	60.5	-8.84878871563398	-4.73277541899442
Si 257	61.2	-8.56377993434551	-4.77150893854749
Si 256	61.9	-8.13727886745999	-4.53849944134078
Si 255	62.6	-7.57637025030776	-4.01732067039106
Si 254	63.3	-8.47370258514567	-4.52349273743017
Si 253	64	-9.36637923676652	-4.75204078212291
Si 252	64.7	-6.98732511284366	-3.80621284916201
Si 251	65.4	-9.052221830119	-4.72709720670391
Si 250	66.1	-8.42613364792778	-4.71290167597766
S1 - 249	66.8	-8.42458591086466	-4.32155420560748
S1 - 248	67.5	-8.96499712466626	-4.71746168224299
S1 - 247	68.2	-7.81791505442596	-4.21631813084112
S1 - 246	68.9	-8.62721478743069	-4.48928056074767
S1 - 245	69.6	-8.96965758882728	-4.62484579439253
S1 - 244	70.3	-9.77997046621483	-5.07937607476636
S1 - 243	71	-10.1951570342986	-5.0474185046729
S1 - 242	71.7	-9.03834877798316	-4.54749626168225
S1 - 241	72.4	-9.39051776545492	-4.71522261682243
S1 - 240	73.1	-9.57632844526597	-5.28089196261682
S1 - 239	73.8	-9.62252782912302	-4.88294897196262
S1 - 238	74.5	-9.13905532963648	-4.80824560747664
S1 - 237	75.2	-9.73417634011091	-5.32831943925234
S1 - 236	75.9	-9.97976253850894	-5.02054971962617
S1 - 235	76.6	-8.75223680427193	-4.34720168224299
S1 - 234	77.3	-9.03774089135346	-4.67410523364486
S1 - 233	78	-8.72569242144178	-4.76733177570094
S1 - 232	78.7	-9.38484415691107	-5.20232112149533
S1 - 231	79.4	-9.0041044978435	-5.37778242990654
S1 - 230	80.1	-8.65639334565619	-4.71990429906542
S1 - 229	80.8	-9.21139383857055	-4.57436504672897
S1 - 228	81.5	-9.31777399876771	-4.85567308411215
S1 - 227	82.2	-9.33803688642432	-5.08975719626169
S1 - 226	82.9	-9.90863980283426	-5.60881327102804
S1 - 225	83.6	-9.29386379133292	-5.32750523364486
S1 - 224	84.3	-9.26286157321832	-5.01423962616823
S1 - 223	85	-8.61769123023208	-5.11194429906542
S1 - 222	85.7	-8.52650823577737	-4.86707196261683
S1 - 221	86.4	-8.31739523516123	-4.53955775700935
S1 - 220	87.1	-7.95833686588622	-4.59960542056075
S1 - 219	88	-8.42620694187718	-4.62667775700935
S1 - 218	88.7	-8.48942715136579	-4.63726242990654
S1 - 217	89.4	-9.59476767303348	-5.28252037383178
S1 - 216	90.1	-8.11983208050935	-4.8408138317757
S1 - 215	90.8	-9.42536993222428	-5.41320037383178
S1 - 214	91.5	-9.79374922982132	-5.58866168224299
S1 - 213	92.2	-9.65515107825016	-5.26969663551402
S1 - 212	92.9	-10.2030595604847	-5.41136841121496
S1 - 211	93.6	-9.85210634627234	-5.47060186915888
S1 - 210	94.3	-9.82090149928117	-5.28903401869159
S1 - 209	95	-9.19394772960756	-5.25837304832714
S1 - 208	95.7	-9.61052118348058	-5.03490539033457
S1 - 207	96.4	-9.28516819395932	-5.49621226765799
S1 - 206	97.1	-9.47409591123896	-5.7621873605948
S1 - 205	97.8	-9.57991164988699	-5.35553289962825
S1 - 204	98.5	-9.14813478528868	-4.8980719330855
S1 - 203	99.2	-9.38206459831518	-4.88896319702602
S1 - 202	99.9	-9.61781882062872	-4.93268513011152
S1 - 201	100.6	-9.62835985206493	-5.10372695167286
S1 - 200	101.3	-9.97013252516951	-5.25351505576208
Si 435	132	-9.06153319655314	-5.44844200743494
Si 434	132.9	-9.47993742306114	-5.23145167286245
Si 433	133.8	-8.46803479688141	-4.64606356877323
Si 432	134.7	-8.72510947886746	-4.54687955390335
Si 431	135.6	-8.84291850636028	-4.89645260223048
Si 430	136.5	-9.4347975379565	-4.99482695167286
Si 429	137.4	-9.54876056627	-5.09765446096654
Si 428	138.3	-9.7600881001231	-5.05636152416357
Si 427	139.2	-9.38297775954041	-4.87722304832714
Si 426	140.1	-9.53742498974148	-4.90515650557621
Si 425	141	-10.0987384489126	-4.9266126394052
Si 424	141.9	-9.75765904800984	-4.89220185873606
Si 423	142.8	-9.10120771440295	-4.77864628252788
Si 422	143.7	-8.36682429216249	-4.71083680297398
Si 421	144.6	-8.07655256462864	-4.82803587360595
Si 420	145.5	-8.78219220352892	-4.78127769516728
Si 419	146.4	-8.98886405416495	-4.59343531598513
Si 418	147.3	-8.8457524004924	-4.8954405204461
Si 417	148.2	-9.50524004924087	-5.41807955390334
Si 416	149.1	-9.42244985638079	-5.21687769516729
Si 415	150	-9.03096762412802	-4.93308996282528
Si 414	150.9	-8.5423233073451	-5.057025
Si 413	151.8	-9.470626056627	-5.12458333333333
Si 412	152.7	-8.57187677472302	-4.90174166666667
Si 411	153.6	-9.43095153877719	-4.910615
Si 410	154.5	-9.22387484612228	-4.543985
Si 409	155.4	-8.53402404595814	-4.62787833333333
Si 408	156.3	-9.05606782929832	-4.71661166666667
Si 407	157.2	-9.46981637258925	-4.82531
Si 406	158.1	-9.11517476405417	-4.77065833333333
Si 405	159	-8.67187275338531	-4.79949666666667
Si 404	159.9	-8.48220426754206	-4.54620333333333
Si 403	160.8	-9.33480155929421	-4.59944333333333
Si 402	161.7	-9.72183052933935	-5.50815333333333
Si 401	162.6	-10.0489428805909	-5.95040833333333
Si 400	163.5	-10.1270773902339	-5.989935
S1 - 113	197.9	-7.762597287857	-4.6865468401487
S1 - 112	198.2	-6.14637337168687	-4.21552397769517
S1 - 111	198.5	-6.20678159030203	-4.12403178438662
S1 - 110	198.8	-7.51609932196425	-4.3446656133829
S1 - 109	199.1	-7.93551074583933	-4.42441765799257
S1 - 108	199.4	-8.1522100267105	-4.60983104089219
S1 - 107	199.7	-8.05734074378467	-4.58817249070632
S1 - 106	200	-7.72469011711527	-4.51024219330855
S1 - 105	200.3	-7.44960973905897	-4.21410706319703
S1 - 104	200.6	-7.39183677830286	-4.33494962825279
S1 - 103	200.9	-7.65313273063489	-4.56793085501859
S1 - 102	201.2	-7.88361643723033	-4.63148959107807
S1 - 101	201.5	-8.05105666735155	-4.46085260223048
S1 - 100	201.8	-8.35390860899938	-4.44810037174721
S1 - 99	202.1	-8.41837107047462	-4.49951412639405
S1 - 98	202.4	-8.68797822066982	-4.51894609665428
S1 - 97	202.7	-8.9780592973084	-4.59019665427509
S1 - 96	203	-8.88014933223752	-4.58918457249071
S1 - 95	203.3	-8.67297752208752	-4.4910126394052
S1 - 94	203.6	-8.74879186357099	-4.44303996282528
S1 - 93	203.9	-8.91602938154921	-4.4910126394052
S1 - 92	204.2	-9.19232603246353	-4.68715408921933
S1 - 91	204.5	-8.88258187795356	-4.34162936802974
S1 - 90	204.8	-8.38755882473803	-4.11532788104089
S1 - 89	205.1	-7.95943077871379	-4.14265408921933
S1 - 88	205.4	-8.24363320320526	-4.3624782527881
S1 - 87	205.7	-8.82926858434354	-4.69585799256506
S1 - 86	206	-9.50815155126361	-5.27760260223048
S1 - 85	206.3	-10.3498123690158	-5.53143271375465
S1 - 84	206.6	-10.1067605095541	-5.29521282527881
S1 - 83	206.9	-9.52173326484487	-4.95920167286245
S1 - 82	207.2	-9.45362269183422	-5.02338880597015
S1 - 81	207.5	-9.44997911366434	-4.89254626865672
S1 - 80	207.8	-8.68341075092327	-4.5162723880597
S1 - 79	208.1	-7.98971395157981	-4.19383899253731
S1 - 78	208.4	-8.52106910135412	-4.48539029850746
S1 - 77	208.7	-8.86903081657776	-4.67677798507463
S1 - 76	209	-9.29451977841608	-4.92952350746269
S1 - 75	209.3	-9.4797350020517	-5.22493507462687
S1 - 74	209.6	-9.56293003693065	-5.34114925373134
S1 - 73	209.9	-9.72567652851867	-5.27389944029851
S1 - 72	210.2	-9.78498588428395	-5.31392425373134
S1 - 71	210.5	-9.30059240869922	-5.03273470149254
S1 - 70	210.8	-9.25889368075502	-5.01201119402985
S1 - 69	211.1	-9.16152917521543	-4.75499906716418
S1 - 68	211.4	-9.11821107919573	-4.7387453358209
S1 - 67	211.7	-9.43540480098481	-4.91530149253731
S1 - 66	212	-9.60483118588428	-5.05711529850746
S1 - 65	212.3	-9.5129320475995	-5.05508358208955
S1 - 64	212.6	-9.28298178087813	-5.13493003731343
S1 - 63	212.9	-9.62871686499795	-5.28832462686567
S1 - 62	213.2	-9.48459310627821	-5.14508861940299
S1 - 61	213.5	-9.2127416906032	-5.21315111940299
S1 - 60	213.8	-9.53135235945835	-5.49718507462687
S1 - 59	214.1	-9.24654599917932	-5.33241287313433
S1 - 58	214.4	-9.30261661879359	-5.38889458955224
S1 - 57	214.7	-9.86575186704965	-5.44354776119403
S1 - 56	215	-10.3493356585966	-5.91226473880597
S1 - 55	215.3	-10.4566187935987	-5.56971735074627
S1 - 54	215.6	-10.0744479277801	-5.17901828358209
S1 - 53	215.9	-9.65219770209273	-5.03090615671642
S1 - 52	216.2	-9.74571620845301	-5.32327014925373
S1 - 51	216.5	-9.91777406647517	-5.43867164179105
S1 - 50	216.8	-9.93599195732458	-5.30153078358209
S1 - 49	217.1	-9.8831600738613	-5.35008880597015
S1 - 48	217.4	-10.0732334017234	-5.72758171641791
S1 - 47	217.7	-10.472002790316	-5.84907835820896
S1 - 46	218	-10.1596671727534	-5.76232406716418
S1 - 45	218.3	-9.92566848584325	-5.65931604477612
S1 - 44	218.6	-9.89105449322938	-5.5010453358209
S1 - 43	218.9	-9.78377135822732	-5.41286884328358
S1 - 42	219.2	-10.1147297086582	-5.3921453358209
S1 - 41	219.5	-10.8096231794872	-5.51880299345182
S1 - 40	219.8	-10.6922430769231	-5.68200018709074
S1 - 39	220.1	-10.0450334769231	-5.6371769878391
S1 - 38	220.4	-10.0187241435897	-5.54773433115061
S1 - 37	220.7	-10.1759730051282	-5.4173395696913
S1 - 36	221	-9.98229583589743	-5.39798409728718
S1 - 35	221.3	-9.54535852307692	-5.11722787652011
S1 - 34	221.6	-9.63966736410256	-5.04123217960711
S1 - 33	221.9	-9.38021686153846	-5.26901552853134
S1 - 32	222.2	-9.3245625025641	-5.52613769878391
S1 - 31	222.5	-9.57085833846154	-5.60518952291861
S1 - 30	222.8	-9.62934601025641	-5.53836220767072
S1 - 29	223.1	-9.35107421538461	-5.30446660430309
S1 - 28	223.4	-9.28914609230769	-5.39207558465856
S1 - 27	223.7	-9.51216828717949	-5.3484748362956
S1 - 26	224	-9.45732344615384	-5.28449990645463
S1 - 25	224.3	-9.18289686153846	-5.1502340505145
S1 - 24	224.6	-8.74919762051282	-4.99926136576239
S1 - 23	224.9	-9.04386215384615	-5.05304920486436
S1 - 22	225.2	-9.19848008205128	-4.8399352666043
S1 - 21	225.5	-9.5040731076923	-4.99579775491113
S1 - 20	225.8	-9.68297657435897	-4.97501608980355
S1 - 19	226.1	-9.86370145641025	-5.04734443405051
S1 - 18	226.4	-9.59939384615384	-4.92346941066417
S1 - 17	226.7	-9.92077247179487	-5.00557736202058
S1 - 16	227	-11.0650260923077	-5.18466641721235
S1 - 15	227.3	-10.7612544820513	-5.29876183348924
S1 - 14	227.6	-10.3091387076923	-5.39207558465856
S1 - 13	227.9	-9.18289686153846	-5.05834649204864
S1 - 12	228.2	-9.18006354871794	-5.93545500467727
S1 - 11	228.5	-9.30796738461538	-5.17305313376988
S1 - 10	228.8	-9.44234736410256	-5.17977661365762
S1 - 09	229.1	-9.21426568205128	-5.40796744621141
S1 - 08	229.4	-9.87199901538461	-5.50250364826941
S1 - 07	229.7	-9.10174268717948	-4.91980205799813
S1 - 06	230	-9.47998994871794	-4.82037605238541
S1 - 05	230.3	-10.2611747692308	-5.2005582787652
S1 - 04	230.6	-10.3376742153846	-5.00313246024322
S1 - 03	230.9	-10.2549010051282	-4.8851659494855
S1 - 02	231.2	-10.0407835076923	-5.16592217025257
S1 - 01	231.5	-10.1510803282051	-5.27268288119738
Distance from top of stalagmite (mm)	Modeled age - corrected age in years before present (AD 1950)	Modeled age representing the upper boundary of the 95% confidence interval. Ages in years before present (AD 1950).	Modeled age representing the lower boundary of the 95% confidence interval. Ages in years before present (AD 1950).	d13C per mil (V-PDB)	d18O per mil (V-PDB)
0.5	1296.48822463532	1398.02084718808	1193.92802856227	-7.07841456709069	-4.07853833333333
1	1303.33612414954	1401.28876682286	1200.31141600631	-7.74883295034879	-4.03114666666667
1.5	1310.01689041522	1404.51627166243	1206.20076268011	-8.29051157160443	-4.13661833333333
2	1313.01049005721	1407.43214352378	1210.0095836825	-8.71336906032007	-4.41007833333333
2.5	1315.15299930856	1409.7651642239	1210.15139411236	-8.39070997127616	-4.52684333333333
3	1316.26174830041	1411.34610567687	1210.15139411236	-8.50426815757078	-4.47037666666667
3.5	1316.39589181031	1412.41370018522	1210.15139411236	-8.44435153877719	-4.15960833333333
4	1316.58136232461	1413.30867014859	1210.15139411236	-8.65588149363972	-4.32174833333333
4.5	1316.76683283892	1414.3717379666	1210.15139411236	-8.93704427574887	-4.3764
5	1316.95230335322	1415.88030953534	1210.15139411236	-8.57653245794009	-4.46957
5.5	1317.13777386753	1417.85852473678	1211.87907701343	-9.08197771850636	-4.45384
6	1317.32324438183	1420.26720694931	1216.24531108505	-8.86842355354945	-4.39354166666667
6.5	1317.50871489614	1423.06717955135	1222.35519325721	-9.11396023799754	-4.605695
7	1320.88352929163	1426.21281636379	1229.39567083912	-8.88947533853098	-4.47461166666667
7.5	1329.30607114407	1429.63269297735	1236.88109265671	-8.52977320475995	-4.60751
8	1341.20990963478	1433.24893542526	1251.76636805301	-8.95364279852278	-4.88500333333333
8.5	1353.21151666567	1436.98366974072	1266.0941838618	-9.23014989741485	-4.594805
9	1363.99204791834	1440.77634731074	1279.09472074954	-8.88380755026672	-4.80131166666667
9.5	1373.56884529317	1444.63572093752	1290.98856401003	-8.77510746819861	-4.71419166666667
10	1382.29329724526	1448.58786877706	1302.2019363138	-8.74211284366024	-4.77166666666667
10.5	1390.51679222969	1452.65886898536	1313.16106033137	-8.72470463684859	-4.67648
11	1398.56478481073	1456.86970019188	1324.24882912362	-8.99594878949528	-4.85838333333333
11.5	1406.65899398941	1461.22094291987	1335.67481731286	-8.99858026261797	-4.90718666666667
12	1414.99520487591	1465.70807816602	1347.60526991173	-9.42508132950349	-4.95437666666667
12.5	1423.76920258044	1470.32658692703	1360.2064319329	-8.65325002051703	-4.44456333333333
13	1433.11628479824	1475.18002592383	1373.58719980698	-9.32063208863357	-4.85172833333333
13.5	1442.92979956473	1480.80425477429	1387.62707563642	-8.89329181538461	-4.74979387755102
14	1453.04260750038	1487.84320882048	1402.14821294164	-9.21244426666666	-5.13508571428571
14.5	1463.28756922565	1496.9408234045	1416.97276524306	-9.32658629743589	-5.43612653061224
15	1473.54722691557	1508.32219398214	1431.82724267216	-8.31934358974359	-4.93951020408163
15.5	1483.90284896343	1520.53705646407	1446.0555818046	-7.91377509743589	-4.81424489795918
16	1494.48538531705	1531.71630687465	1458.90607582711	-8.20297538461538	-4.9750693877551
16.5	1505.42578592429	1539.99084123827	1469.62701792641	-8.26449874871795	-4.8950612244898
17	1516.83774815176	1544.84734130371	1477.74682557865	-8.35658141538461	-4.66715918367347
17.5	1528.76595904116	1551.19563171751	1483.91441341759	-8.59862728205128	-4.74332857142857
18	1541.23785305299	1565.3013228506	1489.05882036642	-8.8431017025641	-4.95749183673469
18.5	1554.28086464773	1593.43002507393	1494.10908534833	-8.60247249230769	-4.6750387755102
19	1567.91205288931	1639.07735161879	1499.70276611595	-9.1519328	-4.70211224489796
19.5	1582.10697525542	1694.65892715777	1505.31149573977	-9.26344389743589	-4.74413673469388
20	1596.83081382717	1749.82037922381	1510.11542611973	-9.89365362051282	-5.09063673469388
20.5	1612.0487506857	1794.20733534986	1513.29470915577	-9.90093928205128	-5.31975102040816
21	1627.69550597734	1820.23270059577	1514.82957888798	-10.5238633435897	-5.24257142857143
21.5	1643.58395210917	1831.37849012908	1517.90059791703	-11.0630022974359	-5.22196326530612
22	1659.49649955351	1833.89399664424	1526.48841098373	-10.446352	-5.30318367346939
22.5	1675.21555878265	1834.02851283572	1544.5736628289	-10.8442300717949	-5.42824693877551
23	1690.57426422278	1836.77707295038	1574.41251273815	-10.3882690871795	-5.02638775510204
23.5	1705.60864611568	1842.11767744474	1611.36317817622	-9.71697632820513	-4.85869387755102
24	1720.40545865701	1848.77406832772	1649.05939115266	-9.96651023589743	-4.90455714285714
24.5	1735.05145604243	1855.46998760825	1681.13488367701	-9.64857206153846	-4.66635102040816
25	1749.60691944171	1861.16739852139	1702.90483909008	-9.20981333333333	-4.38935306122449
25.5	1764.02623792102	1865.78114920675	1716.41024605782	-9.14383762051282	-4.56775510204082
26	1778.23732752063	1869.46430903006	1725.37354457747	-10.3206743384615	-5.2355
26.5	1792.1681042808	1872.36994735706	1733.51717464625	-9.94445087179487	-5.06982653061224
27	1805.72497744654	1874.80897601277	1743.78977951481	-9.62388176410256	-4.95567346938775
27.5	1818.72832908176	1877.72367665926	1756.0448154475	-9.72426198974359	-5.1037693877551
28	1830.9770344551	1882.21417341789	1769.36194196209	-9.43566884102564	-4.70292040816326
28.5	1842.2699688352	1889.38059040999	1782.82081857636	-8.62068664615384	-4.42026530612245
29	1852.44113431029	1899.73447707143	1795.67728419923	-8.77692361025641	-4.7938387755102
29	1852.44113431029	1899.73447707143	1795.67728419923	-7.79700213333333	-4.49502040816327
29.5	1861.4650402469	1911.43308409612	1807.89189530426	-8.2116777025641	-4.51138571428571
30	1869.35132283118	1922.04508749248	1819.60138775618	-8.48529476923077	-3.98365510204082
30.5	1876.10961824923	1927.19245720668	1830.94249741971	-8.32602211282051	-4.06063265306122
31	1881.8176067668	1928.16749460791	1841.9881020367	-8.46080685128205	-4.18711020408163
31.5	1886.82514496812	1928.16749460791	1852.55564685749	-8.26672492307692	-4.16731020408163
32	1891.55013351702	1928.16749460791	1862.39871900955	-8.23495134358974	-4.53441836734694
32.5	1896.41047307735	1928.16749460791	1871.27090562036	-7.88827528205128	-4.39359591836735
33	1901.72522497941	1928.9496912478	1879.03106931233	-7.49545669743589	-4.29762653061224
33.5	1907.41809321938	1930.98629143163	1885.95917468771	-7.6766393603936	-4.4174415896488
34	1913.31394245991	1936.32269161293	1892.44046184364	-8.09308245182451	-4.76346580406654
34.5	1919.23763736363	1941.98552425288	1898.86017087733	-7.88010791307913	-4.64047523105361
35	1925.05055176119	1946.96962867493	1905.51373147929	-8.24234665846658	-4.48588151571164
35.5	1930.76009615524	1951.33457723293	1912.33733171351	-7.96566178761787	-4.35906635859519
36	1936.41019021639	1955.3803888784	1919.17734923736	-7.66389729397294	-4.46011589648799
36.5	1942.04475361529	1959.40708256286	1925.88016170817	-7.905794300943	-4.52070536044362
37	1947.69983287125	1963.66325266215	1932.32859203813	-8.15578150881509	-4.58109353049908
37.5	1953.37998189822	1968.19179524935	1938.55124415864	-7.97537002870028	-4.49634879852126
38	1959.08188145887	1972.98418182186	1944.61316725596	-8.3905995899959	-4.539626987061
38.5	1964.80221231582	1978.03188387708	1950.57941051632	-8.41244313243132	-4.69965563770795
39	1970.53632808796	1983.32265361747	1956.49772938001	-9.4710459204592	-4.87458003696858
39.5	1976.27427381917	1988.8293660657	1962.34670430338	-9.466191799918	-4.72864195933457
40	1982.00476740957	1994.52117694951	1968.08762199687	-9.40531303813038	-4.73910924214418
40.5	1987.71652675927	2000.36724199664	1973.68176917087	-9.20912566625666	-4.52291959334566
41	1993.40165177385	2006.34699175773	1979.10142864767	-8.6653952810833	-4.54052737430168
41.5	1999.06577038065	2012.48095607499	1984.36286769699	-8.88360512925728	-4.71006256983241
42	2004.71789251243	2018.79993961354	1989.49334970047	-8.91255133360689	-4.62306424581006
42.5	2010.36702810199	2025.33474703849	1994.52013803969	-9.61839339351662	-4.66666480446928
43	2016.01962964434	2032.09408028167	1999.4648206184	-9.65968727944194	-4.70864301675978
43.5	2021.6719198834	2038.9982303418	2004.32628342877	-9.86737123512516	-4.7293279329609
44	2027.31756412531	2045.9453854843	2009.09773698512	-9.51191994255232	-4.45961284916201
44.5	2032.95022767624	2052.8337339746	2013.77239180174	-9.19715527287649	-4.31725195530727
45	2038.56668275764	2059.58975001561	2018.34705354284	-9.07752445629873	-4.10999720670391
45.5	2044.1761292522	2066.25305156007	2022.83290847214	-8.49536163315552	-3.91491005586593
46	2049.79087395794	2072.89154249821	2027.24473800324	-8.68685190808371	-4.23228156424581
46.5	2055.42322367287	2079.57312672026	2031.59732354974	-8.8200449322938	-4.25215530726257
47	2061.08184711754	2086.34833901406	2035.9008135245	-8.53280951990152	-4.26270055865922
47.5	2066.76086070279	2093.19823775799	2040.14682433727	-7.34925387771851	-4.12378715083799
HIATUS	HIATUS	HIATUS	HIATUS	HIATUS	HIATUS
47.8999999999999	2952.63210820124	3015.25848965213	2901.64659107874	-6.84158198604842	-3.74172458100559
48.5999999999999	2956.91936446112	3017.00785474081	2908.18293539827	-6.54037952400492	-4.12987094972067
49.2999999999999	2961.30051628338	3019.0287098862	2914.5968854099	-6.21569622486664	-3.87779888268157
49.9999999999999	2965.92850401377	3020.97143701923	2920.96451127608	-7.30006557242511	-4.03313854748604
50.6999999999999	2970.91531632553	3022.62290737403	2927.3812446152	-7.3593749281904	-4.20835195530727
51.3999999999999	2976.2654840583	3024.12814226588	2933.99332181099	-7.40208576118178	-4.3853905027933
52.1	2981.96484624477	3025.68936014068	2940.95320636387	-8.65345244152647	-4.58534469273743
52.8	2987.88778423096	3027.43579559373	2948.23864884314	-8.99372215839147	-4.74210391061453
53.5	2993.71230914884	3029.36809761278	2955.51958420931	-8.40528428395568	-4.37727877094972
54.2	2999.10352158632	3031.47476826714	2962.44209263465	-7.54094657365613	-4.31258770949721
54.9	3003.96036755212	3033.77543075986	2968.89931297995	-7.29763652031186	-4.21078547486034
55.6	3008.46361348921	3036.32721414464	2975.08212860173	-6.83348514567091	-4.09519329608939
56.3	3012.80544543591	3039.18296984566	2981.19062186908	-7.03489405006155	-3.99237709497207
57	3017.08804251171	3042.2861926277	2987.28164531928	-7.79518736151005	-4.32576927374302
57.7	3021.33889902532	3045.48963666003	2993.29320403852	-7.84376840377513	-4.20044301675978
58.4	3025.5759113406	3048.65696514763	2999.12278713948	-8.15104349610176	-4.65652513966481
59.1	3029.74489412782	3051.78599457849	3004.30519567283	-9.03602814936397	-4.85931843575419
59.8	3033.75074923927	3054.95068544574	3008.16937272573	-9.12974907673369	-4.87594748603352
60.5	3037.51838391653	3058.22273812908	3010.22532069595	-8.84878871563398	-4.73277541899442
61.2	3041.09906255013	3061.6545116957	3011.11499410323	-8.56377993434551	-4.77150893854749
61.9	3044.59220364285	3065.29099432995	3011.91172907119	-8.13727886745999	-4.53849944134078
62.6	3048.09273268995	3069.15114802777	3013.5337681618	-7.57637025030776	-4.01732067039106
63.3	3051.6772239904	3073.1498880697	3016.2755829849	-8.47370258514567	-4.52349273743017
64	3055.41760410069	3077.176207598	3020.2752921725	-9.36637923676652	-4.75204078212291
64.7	3059.35534831758	3081.16458636084	3025.46261255385	-6.98732511284366	-3.80621284916201
65.4	3063.4520273529	3085.16886167656	3031.22041134572	-9.052221830119	-4.72709720670391
66.1	3067.65643735243	3089.26199440454	3036.84678134586	-8.42613364792778	-4.71290167597766
66.8	3071.93246570626	3093.49802006634	3041.97414631043	-8.42458591086466	-4.32155420560748
67.5	3076.2705881086	3097.89763083369	3046.82396646181	-8.96499712466626	-4.71746168224299
68.2	3080.66393388833	3102.47687204381	3051.67321938244	-7.81791505442596	-4.21631813084112
68.9	3085.10388704388	3107.21040142691	3056.65214655183	-8.62721478743069	-4.48928056074767
69.6	3089.57972817657	3112.02299815099	3061.71414941519	-8.96965758882728	-4.62484579439253
70.3	3094.07986804759	3116.84215500131	3066.7982767745	-9.77997046621483	-5.07937607476636
71	3098.58021021911	3121.69082361544	3071.77933791168	-10.1951570342986	-5.0474185046729
71.7	3103.04628018682	3126.67116427866	3076.4788382464	-9.03834877798316	-4.54749626168225
72.4	3107.44754314168	3131.86971529182	3080.73722677106	-9.39051776545492	-4.71522261682243
73.1	3111.79525389674	3137.19599084188	3084.59690474504	-9.57632844526597	-5.28089196261682
73.8	3116.12438661894	3142.45902807391	3088.21489942939	-9.62252782912302	-4.88294897196262
74.5	3120.46825894779	3147.49343670706	3091.7519488384	-9.13905532963648	-4.80824560747664
75.2	3124.84828549601	3152.29875944923	3095.38357187842	-9.73417634011091	-5.32831943925234
75.9	3129.28134468912	3156.93739419084	3099.29092038388	-9.97976253850894	-5.02054971962617
76.6	3133.77987045477	3161.48961400689	3103.61113009224	-8.75223680427193	-4.34720168224299
77.3	3138.33855444731	3166.10669778821	3108.30522799923	-9.03774089135346	-4.67410523364486
78	3142.9476497143	3170.95748295352	3113.29020239292	-8.72569242144178	-4.76733177570094
78.7	3147.59586575806	3176.11280049116	3118.47718828815	-9.38484415691107	-5.20232112149533
79.4	3152.26786179403	3181.38631097278	3123.7619616184	-9.0041044978435	-5.37778242990654
80.1	3156.94778200121	3186.55120232147	3129.03801427737	-8.65639334565619	-4.71990429906542
80.8	3161.63207907036	3191.48515817645	3134.21667730939	-9.21139383857055	-4.57436504672897
81.5	3166.33889127674	3196.24996653761	3139.24071142457	-9.31777399876771	-4.85567308411215
82.2	3171.08792848896	3200.92551937301	3144.05830953676	-9.33803688642432	-5.08975719626169
82.9	3175.87789511533	3205.57068729638	3148.69143394956	-9.90863980283426	-5.60881327102804
83.6	3180.6821806877	3210.21900689019	3153.25095065942	-9.29386379133292	-5.32750523364486
84.3	3185.47456617913	3214.89978992495	3157.84621980131	-9.26286157321832	-5.01423962616823
85	3190.26072242827	3219.59671856429	3162.47240405067	-8.61769123023208	-5.11194429906542
85.7	3195.07278144598	3224.25561300965	3167.02990874911	-8.52650823577737	-4.86707196261683
86.4	3199.939668975	3228.82117066832	3171.44347052272	-8.31739523516123	-4.53955775700935
87.1	3204.85094380016	3233.23831737303	3175.90503388304	-7.95833686588622	-4.59960542056075
88	3211.1778946843	3238.61111969463	3182.26464956477	-8.42620694187718	-4.62667775700935
88.7	3216.08301598246	3242.53921636321	3187.90568631255	-8.48942715136579	-4.63726242990654
89.4	3220.99730382704	3246.39840563325	3193.7008839037	-9.59476767303348	-5.28252037383178
90.1	3225.95145669447	3250.36087439497	3199.10047846795	-8.11983208050935	-4.8408138317757
90.8	3230.95764821161	3254.56411645969	3203.84694752887	-9.42536993222428	-5.41320037383178
91.5	3235.9954142503	3259.08450210809	3208.19765014744	-9.79374922982132	-5.58866168224299
92.2	3241.04171332159	3263.99038354582	3212.45685190493	-9.65515107825016	-5.26969663551402
92.9	3246.09811277133	3269.29077128288	3216.74698055869	-10.2030595604847	-5.41136841121496
93.6	3251.19583745365	3274.92315977225	3220.97132074875	-9.85210634627234	-5.47060186915888
94.3	3256.3713908924	3280.79992706167	3225.02551583318	-9.82090149928117	-5.28903401869159
95	3261.72028425799	3286.48309013635	3228.89600262987	-9.19394772960756	-5.25837304832714
95.7	3267.38699134483	3291.24394777891	3232.64455541358	-9.61052118348058	-5.03490539033457
96.4	3273.50315065999	3294.69811803779	3236.34193798041	-9.28516819395932	-5.49621226765799
97.1	3280.05974716396	3299.93026033219	3240.12482459442	-9.47409591123896	-5.7621873605948
97.8	3286.96793233024	3311.99402580397	3244.1672996143	-9.57991164988699	-5.35553289962825
98.5	3294.12305703324	3334.42396116724	3248.80440740361	-9.14813478528868	-4.8980719330855
99.2	3301.32861678744	3361.24030066815	3255.36187435121	-9.38206459831518	-4.88896319702602
99.9	3308.3531014638	3382.83741903773	3265.54297108366	-9.61781882062872	-4.93268513011152
100.6	3315.01686364279	3391.66949373171	3280.10328463136	-9.62835985206493	-5.10372695167286
101.3	3321.34798237811	3392.00591534156	3296.00469485098	-9.97013252516951	-5.25351505576208
101.5	3323.1069724987	3392.00591534156	3300.23639467281	-9.975395	-5.358831
103	3335.83785264212	3392.00591534156	3319.87227609528	-9.315412	-5.41285
106	3360.4448584771	3393.25703333538	3340.56863888893	-9.427176	-5.394523
108.5	3375.36107896152	3396.5296360881	3358.19089778519	-10.174835	-5.252721
110	3379.69847325146	3401.85692751015	3364.01103374255	-10.105464	-5.428286
112	3382.04757728998	3402.0359284726	3366.04086860594	-9.082251	-4.981656
114	3382.28704486174	3402.15979429163	3366.04086860594	-9.099593	-5.221851
116	3382.52651243351	3402.28017886169	3366.04086860594	-9.296143	-5.126352
118	3382.76598000527	3402.28017886169	3367.13913848052	-9.092849	-4.888085
120	3383.00544757704	3402.46257893439	3367.64233722802	-9.399235	-4.7376
121.5	3383.18504825586	3402.71034118225	3368.5666256923	-9.392491	-5.136963
123.5	3383.42451582763	3403.07131277123	3368.5666256923	-8.821148	-4.833099
125.5	3383.66398339939	3403.07131277123	3368.5666256923	-9.282654	-4.876508
128	3383.9633178641	3403.07131277123	3368.5666256923	-9.533158	-4.781009
130	3384.20278543586	3403.07131277123	3368.67130352294	-9.248932	-5.188088
131.5	3384.38238611468	3403.15304979208	3368.72394129088	-9.222918	-5.18616
132	3385.53776938356	3403.46539913139	3369.16476584133	-9.06153319655314	-5.44844200743494
132.9	3387.73258892058	3404.5350676787	3370.67099755965	-9.47993742306114	-5.23145167286245
133.8	3389.96615862764	3407.62147650998	3372.23150564489	-8.46803479688141	-4.64606356877323
134.7	3393.0683283507	3411.99295084216	3372.98383289382	-8.72510947886746	-4.54687955390335
135.6	3397.30621964109	3417.30846479955	3373.29940035691	-8.84291850636028	-4.89645260223048
136.5	3401.48925355416	3423.07125859061	3373.93237924672	-9.4347975379565	-4.99482695167286
137.4	3405.74864786096	3428.80419661586	3375.10029431354	-9.54876056627	-5.09765446096654
138.3	3410.25609552601	3434.05651126794	3378.20664154787	-9.7600881001231	-5.05636152416357
139.2	3415.07714371642	3438.79026918407	3381.7502988549	-9.38297775954041	-4.87722304832714
140.1	3420.15366136214	3443.4438374672	3385.1340770648	-9.53742498974148	-4.90515650557621
141	3425.40200304116	3448.36307141735	3387.97886033708	-10.0987384489126	-4.9266126394052
141.9	3430.69945341525	3453.64410631952	3390.30323479266	-9.75765904800984	-4.89220185873606
142.8	3435.94960303362	3459.31249378647	3392.18126761812	-9.10120771440295	-4.77864628252788
143.7	3441.18094438171	3465.23722748959	3393.70863928944	-8.36682429216249	-4.71083680297398
144.6	3446.44809975318	3471.2868555907	3394.95406823052	-8.07655256462864	-4.82803587360595
145.5	3451.76522315845	3477.63722184959	3395.72923706356	-8.78219220352892	-4.78127769516728
146.4	3457.13154771957	3484.66844005536	3395.85938404293	-8.98886405416495	-4.59343531598513
147.3	3462.62476922786	3493.79788264262	3397.61277806235	-8.8457524004924	-4.8954405204461
148.2	3468.38771048989	3507.28307161054	3405.30833731532	-9.50524004924087	-5.41807955390334
149.1	3474.39480165234	3524.03483801763	3419.54508814984	-9.42244985638079	-5.21687769516729
150	3480.35608865722	3537.73350802207	3435.04961040735	-9.03096762412802	-4.93308996282528
150.9	3486.05672682426	3544.278541285	3447.45526149703	-8.5423233073451	-5.057025
151.8	3491.56336795473	3547.24765484715	3456.45718702668	-9.470626056627	-5.12458333333333
152.7	3496.99009177609	3550.88450806351	3462.6168708669	-8.57187677472302	-4.90174166666667
153.6	3502.43487412899	3555.48091839824	3467.2817804141	-9.43095153877719	-4.910615
154.5	3507.97987820708	3560.03575683994	3471.96461744987	-9.22387484612228	-4.543985
155.4	3513.58852118619	3564.48683295624	3475.10790008166	-8.53402404595814	-4.62787833333333
156.3	3519.15061558644	3569.36737490539	3477.45227533398	-9.05606782929832	-4.71661166666667
157.2	3524.6457437576	3574.87989011341	3479.5037284364	-9.46981637258925	-4.82531
158.1	3530.15842130455	3580.83251529679	3481.24297815322	-9.11517476405417	-4.77065833333333
159	3535.72606165365	3586.95729072617	3482.52747001209	-8.67187275338531	-4.79949666666667
159.9	3541.27500957143	3592.87271063043	3482.93982148304	-8.48220426754206	-4.54620333333333
160.8	3546.71459203595	3598.31879882136	3482.93982148304	-9.33480155929421	-4.59944333333333
161.7	3551.94200694231	3603.57888729884	3482.93982148304	-9.72183052933935	-5.50815333333333
162.6	3556.87493921093	3609.01524097245	3482.93982148304	-10.0489428805909	-5.95040833333333
163.5	3561.61785674307	3614.53828909562	3482.93982148304	-10.1270773902339	-5.989935
165.5	3572.26659214733	3626.35970185254	3482.93982148304	-9.822912	-5.593779
167	3580.51983774581	3636.45641596371	3484.5526466154	-8.954816	-4.800862
169	3591.92436838684	3650.29042035028	3495.44573455399	-9.298779	-5.069026
170.5	3600.67553155301	3660.67497632984	3516.199081844	-9.915406	-5.151983
172	3609.85600953718	3672.24957555361	3534.89256785415	-9.398981	-4.933014
174	3623.56648663674	3689.80583699709	3552.31124161122	-9.44041	-5.128832
176.5	3641.07750343021	3712.96137374892	3562.8508019852	-10.50313	-5.364199
178	3652.48770733382	3726.4547194686	3576.1154597063	-10.337411	-5.619822
181	3678.91320733012	3758.26957313835	3607.1640319267	-10.346082	-5.727861
182.5	3689.78113420988	3778.90470028932	3612.79651942447	-10.324886	-5.33526
185	3707.27033129803	3828.05132123787	3620.91935151533	-9.010698	-5.10954
186.5	3719.99687546836	3867.10030039833	3628.40066437208	-8.885445	-4.860668
188	3738.02118073802	3915.96195965602	3639.2186300808	-9.694769	-4.969669
190.5	3766.99381238589	4003.02102763994	3649.51764700121	-10.189999	-5.377703
193	3783.92008296415	4072.29038387387	3658.50180962349	-10.171692	-5.741366
195	3798.54227022862	4124.13815694435	3664.89849920446	-10.207341	-5.338154
197	3813.2881087007	4182.84302165791	3670.01093532848	-9.04442	-5.11147
HIATUS	HIATUS	HIATUS	HIATUS	HIATUS	HIATUS
197.9	4182.22991618891	4215.34706649468	4152.29152102406	-7.762597287857	-4.6865468401487
198.2	4186.98794042538	4219.27341163862	4157.67190500816	-6.14637337168687	-4.21552397769517
198.5	4191.76378748713	4223.16273467905	4163.0401483305	-6.20678159030203	-4.12403178438662
198.8	4196.552045196	4227.02027834491	4168.39379188503	-7.51609932196425	-4.3446656133829
199.1	4201.34730137381	4230.85128536512	4173.73037656569	-7.93551074583933	-4.42441765799257
199.4	4206.1441438424	4234.66099846862	4179.04744326644	-8.1522100267105	-4.60983104089219
199.7	4210.93716042359	4238.45466038436	4184.34253288122	-8.05734074378467	-4.58817249070632
200	4215.72101537602	4242.23789055911	4189.61318088412	-7.72469011711527	-4.51024219330855
200.3	4220.49495916728	4246.0389115111	4194.85659755677	-7.44960973905897	-4.21410706319703
200.6	4225.26535088879	4249.92098051925	4200.06948913249	-7.39183677830286	-4.33494962825279
200.9	4230.03916112652	4253.95036860534	4205.24851848563	-7.65313273063489	-4.56793085501859
201.2	4234.8233604664	4258.19334679117	4210.39034849053	-7.88361643723033	-4.63148959107807
201.5	4239.62491949442	4262.71618609851	4215.49164202153	-8.05105666735155	-4.46085260223048
201.8	4244.4508087965	4267.58515754914	4220.54906195296	-8.35390860899938	-4.44810037174721
202.1	4249.30703532232	4272.85631053983	4225.56010921577	-8.41837107047462	-4.49951412639405
202.4	4254.18840374943	4278.4668680764	4230.53202714884	-8.68797822066982	-4.51894609665428
202.7	4259.08249148313	4284.27739097697	4235.47834451554	-8.9780592973084	-4.59019665427509
203	4263.97675547414	4290.14716235655	4240.41269483629	-8.88014933223752	-4.58918457249071
203.3	4268.85865267321	4295.93546533014	4245.34871163155	-8.67297752208752	-4.4910126394052
203.6	4273.71564003107	4301.50158301274	4250.30002842175	-8.74879186357099	-4.44303996282528
203.9	4278.53517449846	4306.70479851934	4255.28027872733	-8.91602938154921	-4.4910126394052
204.2	4283.3082481787	4311.44290268521	4260.29935392087	-9.19232603246353	-4.68715408921933
204.5	4288.03999378551	4315.76771722657	4265.35217678355	-8.88258187795356	-4.34162936802974
204.8	4292.73907918517	4319.76957157993	4270.42992794868	-8.38755882473803	-4.11532788104089
205.1	4297.41417224398	4323.53879518178	4275.52378804958	-7.95943077871379	-4.14265408921933
205.4	4302.07394082825	4327.16571746861	4280.62493771956	-8.24363320320526	-4.3624782527881
205.7	4306.72705280425	4330.74066787692	4285.72455759194	-8.82926858434354	-4.69585799256506
206	4311.38209714286	4334.35339017303	4290.81381829308	-9.50815155126361	-5.27760260223048
206.3	4316.04292908914	4338.05848791348	4295.88329003183	-10.3498123690158	-5.53143271375465
206.6	4320.70606661315	4341.85609732963	4300.92261236991	-10.1067605095541	-5.29521282527881
206.9	4325.36739652151	4345.74166929153	4305.92134481339	-9.52173326484487	-4.95920167286245
207.2	4330.02280562086	4349.71065466922	4310.86904686831	-9.45362269183422	-5.02338880597015
207.5	4334.66818071781	4353.75850433275	4315.75527804072	-9.44997911366434	-4.89254626865672
207.8	4339.29940861899	4357.88066915216	4320.5695978367	-8.68341075092327	-4.5162723880597
208.1	4343.91279418439	4362.07267300386	4325.3026269034	-7.98971395157981	-4.19383899253731
208.4	4348.50950214439	4366.33088846284	4329.95732165339	-8.52106910135412	-4.48539029850746
208.7	4353.09383262964	4370.65223565164	4334.54459705757	-8.86903081657776	-4.67677798507463
209	4357.67013802743	4375.03364381858	4339.07550072946	-9.29451977841608	-4.92952350746269
209.3	4362.24277072509	4379.47204221197	4343.56108028261	-9.4797350020517	-5.22493507462687
209.6	4366.81608310992	4383.96436008013	4348.01238333054	-9.56293003693065	-5.34114925373134
209.9	4371.39442756924	4388.50752667139	4352.44045748678	-9.72567652851867	-5.27389944029851
210.2	4375.98098732662	4393.09918709373	4356.85436875819	-9.78498588428395	-5.31392425373134
210.5	4380.57426895072	4397.73984989387	4361.25525672485	-9.30059240869922	-5.03273470149254
210.8	4385.17160984648	4402.43073947819	4365.64227936016	-9.25889368075502	-5.01201119402985
211.1	4389.77034741883	4407.17308025307	4370.01459463751	-9.16152917521543	-4.75499906716418
211.4	4394.36781907269	4411.96809662491	4374.37136053031	-9.11821107919573	-4.7387453358209
211.7	4398.961362213	4416.81701300009	4378.71173501196	-9.43540480098481	-4.91530149253731
212	4403.54834850914	4421.72104567703	4383.03485226973	-9.60483118588428	-5.05711529850746
212.3	4408.12820549794	4426.6809244765	4387.33841932352	-9.5129320475995	-5.05508358208955
212.6	4412.70354731071	4431.69662517892	4391.61793108382	-9.28298178087813	-5.13493003731343
212.9	4417.27726219444	4436.76805870099	4395.86869217213	-9.62871686499795	-5.28832462686567
213.2	4421.85223839611	4441.89513595944	4400.08600720993	-9.48459310627821	-5.14508861940299
213.5	4426.43136416271	4447.07776787098	4404.26518081873	-9.2127416906032	-5.21315111940299
213.8	4431.01752774122	4452.31586535234	4408.40151762003	-9.53135235945835	-5.49718507462687
214.1	4435.61343954117	4457.60851502971	4412.49085618676	-9.24654599917932	-5.33241287313433
214.4	4440.2197426118	4462.94522115208	4416.53524227733	-9.30261661879359	-5.38889458955224
214.7	4444.83574622148	4468.30930578956	4420.54072628596	-9.86575186704965	-5.44354776119403
215	4449.46073740891	4473.68398797596	4424.51342535078	-10.3493356585966	-5.91226473880597
215.3	4454.09400321279	4479.05248674509	4428.45945660994	-10.4566187935987	-5.56971735074627
215.6	4458.73483067184	4484.39802113074	4432.38493720156	-10.0744479277801	-5.17901828358209
215.9	4463.38250682473	4489.70381016672	4436.29598426379	-9.65219770209273	-5.03090615671642
216.2	4468.03587255329	4494.95904656482	4440.19672276722	-9.74571620845301	-5.32327014925373
216.5	4472.6919841117	4500.17681774871	4444.08330901218	-9.91777406647517	-5.43867164179105
216.8	4477.34745159727	4505.37618482007	4447.94990713146	-9.93599195732458	-5.30153078358209
217.1	4481.9988851073	4510.57620888056	4451.79068125786	-9.8831600738613	-5.35008880597015
217.4	4486.6428947391	4515.79595103182	4455.59979552416	-10.0732334017234	-5.72758171641791
217.7	4491.27609058996	4521.05447237554	4459.37141406316	-10.472002790316	-5.84907835820896
218	4495.89512799634	4526.37061583636	4463.09979550004	-10.1596671727534	-5.76232406716418
218.3	4500.49937664359	4531.75013371871	4466.78486800443	-9.92566848584325	-5.65931604477612
218.6	4505.09241345787	4537.17848786564	4470.43534753977	-9.89105449322938	-5.5010453358209
218.9	4509.67817727853	4542.63939470416	4474.0607060088	-9.78377135822732	-5.41286884328358
219.2	4514.26060694492	4548.1165706613	4477.67041531421	-10.1147297086582	-5.3921453358209
219.5	4518.84364129638	4553.59373216408	4481.27394735873	-10.8096231794872	-5.51880299345182
219.8	4523.43121917226	4559.05459563952	4484.88077404508	-10.6922430769231	-5.68200018709074
220.1	4528.02708925115	4564.48376870546	4488.49963651779	-10.0450334769231	-5.6371769878391
220.4	4532.63278959277	4569.87621907318	4492.13078085776	-10.0187241435897	-5.54773433115061
220.7	4537.24843205114	4575.23359838517	4495.76897245961	-10.1759730051282	-5.4173395696913
221	4541.87410471019	4580.55766968277	4499.40888537321	-9.98229583589743	-5.39798409728718
221.3	4546.50989565384	4585.85019600735	4503.04519364842	-9.54535852307692	-5.11722787652011
221.6	4551.15589296601	4591.11294040025	4506.6725713351	-9.63966736410256	-5.04123217960711
221.9	4555.81218473062	4596.34766590282	4510.28569248313	-9.38021686153846	-5.26901552853134
222.2	4560.4774387391	4601.55822474183	4513.88012299544	-9.3245625025641	-5.52613769878391
222.5	4565.14464161286	4606.75682588573	4517.45499618732	-9.57085833846154	-5.60518952291861
222.8	4569.80535968084	4611.95776748838	4521.01033722713	-9.62934601025641	-5.53836220767072
223.1	4574.45115927195	4617.17534770364	4524.54617128323	-9.35107421538461	-5.30446660430309
223.4	4579.07360671511	4622.42386468537	4528.06252352398	-9.28914609230769	-5.39207558465856
223.7	4583.66426833926	4627.71761658745	4531.55941911774	-9.51216828717949	-5.3484748362956
224	4588.21470964291	4633.07070802369	4535.03690560898	-9.45732344615384	-5.28449990645463
224.3	4592.71644630045	4638.48563120561	4538.49637310825	-9.18289686153846	-5.1502340505145
224.6	4597.16091675888	4643.9468791211	4541.94129270352	-8.74919762051282	-4.99926136576239
224.9	4601.53955282196	4649.43739643779	4545.37531449159	-9.04386215384615	-5.05304920486436
225.2	4605.84378629348	4654.94012782326	4548.80208856926	-9.19848008205128	-4.8399352666043
225.5	4610.0650489772	4660.43801794513	4552.22526503332	-9.5040731076923	-4.99579775491113
225.8	4614.19477267689	4665.91401147099	4555.64849398056	-9.68297657435897	-4.97501608980355
226.1	4618.22545527561	4671.35035215557	4559.07501712356	-9.86370145641025	-5.04734443405051
226.4	4622.16198782784	4676.7211356414	4562.50332870835	-9.59939384615384	-4.92346941066417
226.7	4626.01725698258	4681.99520072441	4565.92886009931	-9.92077247179487	-5.00557736202058
227	4629.80428264873	4687.14129858644	4569.3469916128	-11.0650260923077	-5.18466641721235
227.3	4633.53608473517	4692.12818040931	4572.75310356518	-10.7612544820513	-5.29876183348924
227.6	4637.22568315083	4696.92459737486	4576.14257627279	-10.3091387076923	-5.39207558465856
227.9	4640.88609780458	4701.49930066492	4579.51079005201	-9.18289686153846	-5.05834649204864
228.2	4644.53072352237	4705.83870336853	4582.85596592857	-9.18006354871794	-5.93545500467727
228.5	4648.17445479826	4709.99986620363	4586.18768776584	-9.30796738461538	-5.17305313376988
228.8	4651.83256104338	4714.05751179537	4589.51838013655	-9.44234736410256	-5.17977661365762
229.1	4655.52031166882	4718.0863627689	4592.86046761344	-9.21426568205128	-5.40796744621141
229.4	4659.2529760857	4722.16114174937	4596.22637476926	-9.87199901538461	-5.50250364826941
229.7	4663.04582370513	4726.35657136192	4599.62852617675	-9.10174268717948	-4.91980205799813
230	4666.91399652364	4730.74667820206	4603.07919284374	-9.47998994871794	-4.82037605238541
230.3	4670.86499166312	4735.36372708675	4606.58143188325	-10.2611747692308	-5.2005582787652
230.6	4674.89445668981	4740.17525207617	4610.12401887135	-10.3376742153846	-5.00313246024322
230.9	4678.99701985331	4745.14321899336	4613.69450086483	-10.2549010051282	-4.8851659494855
231.2	4683.16730940323	4750.22959366136	4617.28042492044	-10.0407835076923	-5.16592217025257
231.5	4687.39995358918	4755.39634190323	4620.86933809495	-10.1510803282051	-5.27268288119738
